# Supplementary material for: Rab10 regulates the sorting of internalised TrkB for retrograde axonal transport
Source: eLife. 2023 Mar 10;12:e81532. doi: 10.7554/eLife.81532 (PMC10005780; doi:10.7554/eLife.81532)
Supplement: Figure 1—source data 1. [file elife-81532-fig1-data1.zip › Figure 1- source data/Fig 1b - Cell density in Rab10 KD.csv]

	TET-ON																		Rab10KD
24 hours	53	70	65	78	102	76	174	138	173	182	143	181	13	16	18	24	24	19	77	58	46	52	78	61	84	187	196	139	177	176	18	40	47	12	45	19
48 hours	60	56	67	56	93	97	65	147	153	82	115	156	109	94	166	70	100	40	47	21	53	44	90	53	103	56	52	52	2	5	91	24	22	28	16	35
