# Supplementary material for: Rab10 regulates the sorting of internalised TrkB for retrograde axonal transport
Source: eLife. 2023 Mar 10;12:e81532. doi: 10.7554/eLife.81532 (PMC10005780; doi:10.7554/eLife.81532)
Supplement: Figure 1—source data 1. [file elife-81532-fig1-data1.zip › Figure 1- source data/Fig 1c - Rab10 expression in Rab10 KD.csv]

	TET-ON
12 hours	1.566313631	0.868057469	0.975795342	0.9202713	1.451922921	0.866485422	1.019735669	0.876805018	1.247115213	1.269569551	1.782676693	0.990887801	0.64910134	0.808088748	0.696927216	0.868308672	1.495717388	0.892136525	0.98964394	0.769893684	1.219495	1.231090871	0.924562015	0.834643372	0.93420093	1.387955205	1.215710743	0.78441891	0.733675834	0.720183784	0.96689383	1.773750871	1.097377761	1.160044892	1.228441081	1.011806557	1.217226067	0.891990665	1.143262888	0.739761438	1.307420223	1.139900005	0.741232193	1.097851806	0.851599598	0.655393579	0.814927961	0.933054309	1.53942677
24 hours	1.148786777	1.073073942	1.442969856	1.118062051	1.118062051	0.855235028	1.284111862	0.915448545	1.141885572	1.306786296	0.915201358	0.822653056	1.01271679	1.137035354	0.887062077	0.833809893	0.769831779	0.869077523	0.87906189	0.869418241	0.874144865	1.075311991	1.265539403	0.934802651	1.027030277	0.993653296	0.893422143	0.704494134	1.092154138	1.012272521	1.008521285	0.972655728	0.950993426	0.768589161	1.014280083	0.958589428	0.884837391	0.862416825	0.770088987	1.331641992	1.067448759	1.195511878	0.939078325	1.569135646	1.072345742	1.107045509	0.811362604	0.698057241	1.120650838
48 hours	0.425484857	0.800871465	0.872492003	0.767889714	0.806775225	0.470613374	0.608430922	0.55015993	0.720805026	0.951302792	0.720311578	0.868443082	0.941345705	1.052005957	0.756011702	0.898644779	0.915734842	1.06138148	0.980627737	1.102258408	0.855168433	1.202186153	1.005811238	0.796518544	1.191885414	0.979605594	1.034761691	0.8593275	0.935631394	1.226056729	1.033946619	0.937274754	1.898741706	0.531325174	0.984293355	1.26229436	1.318503441	1.529999031	1.498770784	1.238811494	1.820538916	1.200044939	1.254438834	1.290526668	0.753703067	0.798236802	0.739489986	1.152960251	1.379008168
[truncated: 189 more columns]
