# Supplementary material for: Rab10 regulates the sorting of internalised TrkB for retrograde axonal transport
Source: eLife. 2023 Mar 10;12:e81532. doi: 10.7554/eLife.81532 (PMC10005780; doi:10.7554/eLife.81532)
Supplement: Figure 2—source data 1. [file elife-81532-fig2-data1.zip]

Archive with 8 entries (7 files):
- Figure 2- source data/
- __MACOSX/._Figure 2- source data
- Figure 2- source data/Fig 2g- pCREB abundance.csv
- __MACOSX/Figure 2- source data/._Fig 2g- pCREB abundance.csv
- Figure 2- source data/Fig 2d- TrkB accumulation.csv
- __MACOSX/Figure 2- source data/._Fig 2d- TrkB accumulation.csv
- Figure 2- source data/Fig 2e-TrkB accumulation and Rab10 expression.csv
- __MACOSX/Figure 2- source data/._Fig 2e-TrkB accumulation and Rab10 expression.csv
