# Supplementary material for: Rab10 regulates the sorting of internalised TrkB for retrograde axonal transport
Source: eLife. 2023 Mar 10;12:e81532. doi: 10.7554/eLife.81532 (PMC10005780; doi:10.7554/eLife.81532)
Supplement: Figure 2—source data 1. [file elife-81532-fig2-data1.zip › Figure 2- source data/Fig 2g- pCREB abundance.csv]

control	shRNA Rab10	rescue
1.179660	0.091320	0.728766
0.991949	0.466770	0.543796
0.175888	0.551706	0.988064
0.184942	0.394406	0.512282
0.350957	0.399068	0.417346
0.182795	0.570634	0.856544
1.022375	0.510333	0.977414
0.807981	0.432248	1.004916
0.945632	0.639410	1.078028
1.343103	0.642574	0.921478
0.843661	0.687351	0.948528
1.293764	0.750053	0.110432
1.077901	0.591892	0.906759
1.070245	0.035850	0.840709
1.007232	0.079963	0.834339
1.111449	0.052490	1.173953
1.319472	0.565167	1.199605
1.287351	0.061134	1.177866
1.048139	0.154884	0.764404
1.435553	0.080189	0.795791
1.137100	0.514175	0.082986
1.154022	0.373685	0.862928
1.336224	0.598828	0.765930
1.374631	0.177767	0.823180
1.196765	0.068889	0.726845
1.104428	0.069044	0.328611
1.553980	0.664934	0.916929
1.087944	0.646727	0.045978
1.125560	0.587881	0.037079
0.909033	0.751169	0.036019
0.948386	0.750618	0.030398
1.193502	0.730066	1.022713
0.163924	0.057448	0.992500
0.141592	0.488763	1.010100
0.975027	0.512692	0.872675
1.221004	0.427516	0.081362
1.128385	0.459679	0.869341
1.391949	1.244250	1.013221
0.954559	0.612987	0.820496
1.084102	0.748809	0.933371
1.309471	0.460448	0.724260
0.975761	0.618867	0.713115
0.840568	1.394901	0.981298
1.123851	1.197042	0.915418
0.319853	0.195871	0.922170
0.890317	0.714795	0.951197
1.159051	0.862592	1.003023
1.152807	0.724208	0.907098
0.130052	0.972891	0.846981
1.259778	1.202048	0.597387
0.350081	1.508453	0.678127
1.436641	0.908555	0.643308
1.460626	0.776205	0.236177
1.127509	1.290971	1.380949
1.344417	1.105908	1.644153
1.454665	0.583267	1.700471
1.208941	1.013757	0.218866
0.624013	0.961874	1.052557
1.227262	0.154094	0.906892
0.422233	1.100173	0.843937
1.232531		0.567297
0.224027		1.016724
1.386101		0.823155
1.477279		1.476987
1.120404		1.070256
1.437076		1.761605
1.154682		0.241939
1.267209		1.567664
1.109495		1.215722
1.102635		1.495726
1.243840		1.970376
1.463179		1.249591
0.961818		1.073015
0.831443		1.306760
0.980882		1.499905
0.945321		1.565477
1.477006		1.196151
0.942603		0.171076
1.080733		0.919314
1.149849		0.192909
0.687878		1.371664
0.884782		1.045198
0.914405		1.213470
0.809477		1.076561
0.878096		1.425636
1.047782		0.888801
0.914043		1.080730
0.736737		0.959435
0.965857		0.733523
1.243696		0.763012
1.130511		0.918873
0.831176		1.450707
0.838144		1.304205
0.597111		0.800614
0.571384		0.726271
0.680733		0.807975
		0.981544
		0.961330
		0.663711
		0.811000
		0.527810
		1.140722
		1.014591
		0.310513
		1.531357
		0.605210
		0.773736
		0.897587
		0.993181
		1.130272
		1.204705
		0.209646
		0.885187
		0.725190
		0.401199
		0.624276
		0.142628
		0.572611
		0.919758
		1.025272
		0.159826
		0.992448
		1.424572
		1.066550
		0.887099
		0.891937
		1.181543
