# Supplementary material for: Rab10 regulates the sorting of internalised TrkB for retrograde axonal transport
Source: eLife. 2023 Mar 10;12:e81532. doi: 10.7554/eLife.81532 (PMC10005780; doi:10.7554/eLife.81532)
Supplement: Figure 2—source data 1. [file elife-81532-fig2-data1.zip › Figure 2- source data/Fig 2d- TrkB accumulation.csv]

control	shRNA Rab10
0.92	0.85
0.78	0.86
0.80	0.82
0.82	0.82
0.77	0.80
0.75	0.76
0.66	0.56
0.75	0.70
0.67	0.74
0.68	0.73
0.68	0.92
0.73	0.86
0.84	0.84
0.81	0.92
0.80	0.85
0.85	0.91
0.80	0.90
0.72	0.81
1.19	0.85
1.49	0.82
1.63	1.08
1.27	0.87
1.49	0.79
1.40	0.74
1.33	0.90
1.40	0.82
1.32	0.70
1.33	0.72
1.08	0.58
1.25	0.75
1.30	0.80
1.32	0.69
1.34	0.57
1.29	0.61
1.38	0.60
1.33	0.57
1.38	0.64
1.38	0.55
1.16	0.58
1.17	0.60
1.05	0.56
0.99	0.62
1.04	0.67
0.89	0.58
0.89	0.52
0.87	0.62
0.77	0.54
1.03	0.44
1.06	0.65
1.03	0.57
1.06	0.58
0.91	0.95
0.72	0.84
0.77	0.78
0.84	0.88
0.96	0.92
0.74	0.76
0.83	0.81
0.83	1.01
0.88	0.93
0.93
0.97
0.99
0.94
0.98
0.84
0.88
0.89
0.90
0.59
0.87
0.92
0.87
0.76
1.09
1.48
0.70
0.83
0.69
0.67
0.63
3.26
0.56
0.72
0.64
0.75
1.22
0.62
0.57
0.61
1.78
0.62
0.96
0.71
0.75
0.68
2.55
1.02
0.71
0.61
0.82
1.11
2.11
