# Supplementary material for: Rab10 regulates the sorting of internalised TrkB for retrograde axonal transport
Source: eLife. 2023 Mar 10;12:e81532. doi: 10.7554/eLife.81532 (PMC10005780; doi:10.7554/eLife.81532)
Supplement: Figure 3—source data 1. [file elife-81532-fig3-data1.zip]

Archive with 10 entries (9 files):
- Figure 3- source data/
- __MACOSX/._Figure 3- source data
- Figure 3- source data/Fig 3d- Co-localisation Rab10 and Rab7 M1.csv
- __MACOSX/Figure 3- source data/._Fig 3d- Co-localisation Rab10 and Rab7 M1.csv
- Figure 3- source data/Fig 3d- Co-localisation Rab10 and Rab7 M2.csv
- __MACOSX/Figure 3- source data/._Fig 3d- Co-localisation Rab10 and Rab7 M2.csv
- Figure 3- source data/Fig 3b- HcT, TrkB and Rab10 profile.csv
- __MACOSX/Figure 3- source data/._Fig 3b- HcT, TrkB and Rab10 profile.csv
- Figure 3- source data/Fig 3c- Co-localisation Rab10 and Rab5 M2.csv
- Figure 3- source data/Fig 3c- Co-localisation Rab10 and Rab5 M1.csv
