# Supplementary material for: Rab10 regulates the sorting of internalised TrkB for retrograde axonal transport
Source: eLife. 2023 Mar 10;12:e81532. doi: 10.7554/eLife.81532 (PMC10005780; doi:10.7554/eLife.81532)
Supplement: Figure 3—source data 1. [file elife-81532-fig3-data1.zip › Figure 3- source data/Fig 3d- Co-localisation Rab10 and Rab7 M2.csv]

	significant CDA	significant CDA	significant CDA	significant CDA	significant CDA	significant CDA	significant CDA	significant CDA	significant CDA	significant CDA	significant CDA	significant CDA	significant CDA	significant CDA	significant CDA	significant CDA	significant CDA	significant CDA	significant CDA	significant CDA	significant CDA	significant CDA	significant CDA	significant CDA	significant CDA	significant CDA	significant CDA	significant CDA	significant CDA	significant CDA	significant CDA	significant CDA	significant CDA	significant CDA	significant CDA	significant CDA	significant CDA	significant CDA	significant CDA	significant CDA	significant CDA	significant CDA	significant CDA	significant CDA	significant CDA	significant CDA	significant CDA	significant CDA	significant CDA
control	0.1258	0.2232	0.4016	0.4425	0.4138	0.3215	0.2080	0.1286	0.3359	0.0706	0.1349	0.0929	0.1201	0.0000	0.0245	0.2496	0.0790	0.0000	0.0000
BDNF	0.0157	0.1287	0.0581	0.2498	0.1777	0.2312	0.1355	0.0936	0.1356	0.0000	0.0000	0.0000	0.0157	0.0000	0.2375	0.1309	0.0892
[truncated: 91 more columns]
