# Supplementary material for: Rab10 regulates the sorting of internalised TrkB for retrograde axonal transport
Source: eLife. 2023 Mar 10;12:e81532. doi: 10.7554/eLife.81532 (PMC10005780; doi:10.7554/eLife.81532)
Supplement: Figure 3—source data 1. [file elife-81532-fig3-data1.zip › Figure 3- source data/Fig 3b- HcT, TrkB and Rab10 profile.csv]

	retrograde TrkB with Rab10	retrograde TrkB with Rab10	retrograde TrkB with Rab10	TrkB with HcT (retrograde TrkB)	TrkB with HcT (retrograde TrkB)	TrkB with HcT (retrograde TrkB)
30 min	0.162250	0.261704	20	0.919000	1.237118	20
60 min	0.315897	0.331383	29	1.592241	1.476130	29
90 min	0.345154	0.534687	26	5.329884	5.135809	26
