# Supplementary material for: Rab10 regulates the sorting of internalised TrkB for retrograde axonal transport
Source: eLife. 2023 Mar 10;12:e81532. doi: 10.7554/eLife.81532 (PMC10005780; doi:10.7554/eLife.81532)
Supplement: Figure 3—source data 1. [file elife-81532-fig3-data1.zip › Figure 3- source data/Fig 3c- Co-localisation Rab10 and Rab5 M1.csv]

	significant CDA	significant CDA	significant CDA	significant CDA	significant CDA	significant CDA	significant CDA	significant CDA	significant CDA	significant CDA	significant CDA	significant CDA	significant CDA	significant CDA	significant CDA	significant CDA	significant CDA	significant CDA	significant CDA	significant CDA	significant CDA	significant CDA	significant CDA	significant CDA	significant CDA	significant CDA	significant CDA	significant CDA	significant CDA	significant CDA	significant CDA	significant CDA	significant CDA	significant CDA	significant CDA	significant CDA	significant CDA	significant CDA	significant CDA	significant CDA	significant CDA	significant CDA	significant CDA	significant CDA	significant CDA	significant CDA	significant CDA	significant CDA	significant CDA
control	0.2650	0.4594	0.5777	0.5633	0.3230	0.3061	0.3537	0.4454	0.1374	0.2606	0.2112	0.1796	0.0745	0.0655	0.2470	0.0600	0.0917
BDNF	0.4392	0.3627	0.5280	0.7699	0.6171	0.4621	0.3226	0.4623	0.3939	0.4944	0.3520	0.6611	0.3414	0.3483	0.3426	0.3110	0.2368	0.0814	0.1930
[truncated: 91 more columns]
