# Supplementary material for: Rab10 regulates the sorting of internalised TrkB for retrograde axonal transport
Source: eLife. 2023 Mar 10;12:e81532. doi: 10.7554/eLife.81532 (PMC10005780; doi:10.7554/eLife.81532)
Supplement: Figure 4—source data 1. [file elife-81532-fig4-data1.zip › Figure 4- source data/Fig 4h- p75 co-transport.csv]

	with Rab10	with Rab10	with Rab10	with Rab10	with Rab10	no Rab10	no Rab10	no Rab10	no Rab10	no Rab10
Anterograde	25.0000	0.0000	60.0000		33.3300	75.0000	100.0000	40.0000		66.6700
Retrograde	0.0000		33.3000	0.0000	28.6000	100.0000		66.7000	100.0000	71.4000
