# Supplementary material for: Rab10 regulates the sorting of internalised TrkB for retrograde axonal transport
Source: eLife. 2023 Mar 10;12:e81532. doi: 10.7554/eLife.81532 (PMC10005780; doi:10.7554/eLife.81532)
Supplement: Figure 4—source data 1. [file elife-81532-fig4-data1.zip › Figure 4- source data/Fig 4d- TrkB co-transport.csv]

	with Rab10	with Rab10	with Rab10	with Rab10	with Rab10	no Rab10	no Rab10	no Rab10	no Rab10	no Rab10
Anterograde
Retrograde	66.7000	60.0000	66.7000	33.3000	66.7000	33.3000	40.0000	33.3000	66.7000	33.3000
