# Supplementary material for: Rab10 regulates the sorting of internalised TrkB for retrograde axonal transport
Source: eLife. 2023 Mar 10;12:e81532. doi: 10.7554/eLife.81532 (PMC10005780; doi:10.7554/eLife.81532)
Supplement: Figure 5—source data 1. [file elife-81532-fig5-data1.zip]

Archive with 4 entries (3 files):
- Figure 5- source data/
- __MACOSX/._Figure 5- source data
- Figure 5- source data/Fig 5c- Direction of Rab10 organelles.csv
- __MACOSX/Figure 5- source data/._Fig 5c- Direction of Rab10 organelles.csv
