# Supplementary material for: Rab10 regulates the sorting of internalised TrkB for retrograde axonal transport
Source: eLife. 2023 Mar 10;12:e81532. doi: 10.7554/eLife.81532 (PMC10005780; doi:10.7554/eLife.81532)
Supplement: Figure 5—source data 1. [file elife-81532-fig5-data1.zip › Figure 5- source data/Fig 5c- Direction of Rab10 organelles.csv]

	Anterograde	Anterograde	Anterograde	Anterograde	Anterograde	Anterograde	Anterograde	Anterograde	Anterograde	Anterograde	Anterograde	Retrograde	Retrograde	Retrograde	Retrograde	Retrograde	Retrograde	Retrograde	Retrograde	Retrograde	Retrograde	Retrograde	Stationary	Stationary	Stationary	Stationary	Stationary	Stationary	Stationary	Stationary	Stationary	Stationary	Stationary
control	0.4286	0.1000	0.0588	0.2800	0.2273	0.1429	0.2857	0.5200	0.3333	0.1579	0.2963	0.5714	0.7000	0.7059	0.6000	0.7273	0.4762	0.7143	0.4800	0.4286	0.4211	0.5556	0.0000	0.2000	0.2353	0.1200	0.0455	0.3810	0.0000	0.0000	0.2381	0.4211	0.1481
BDNF	0.3846	0.3333	0.5455	0.3939	0.6800							0.2308	0.6000	0.2273	0.3636	0.1200							0.3846	0.0667	0.2273	0.2424	0.2000
