# Supplementary material for: Rab10 regulates the sorting of internalised TrkB for retrograde axonal transport
Source: eLife. 2023 Mar 10;12:e81532. doi: 10.7554/eLife.81532 (PMC10005780; doi:10.7554/eLife.81532)
Supplement: Figure 6—source data 1. — Total cell extracts are labelled as input, and eluates from the immunoprecipitation are labelled as immunoprecipitation. Antibodies used for each membrane are indicated. Red frames indicate the bands that are shown in the main figure. [file elife-81532-fig6-data1.zip]

Archive with 18 entries (17 files):
- Figure 6- source data/
- __MACOSX/._Figure 6- source data
- Figure 6- source data/Figure 6g- raw image 1 (Input and IP N3).tif
- __MACOSX/Figure 6- source data/._Figure 6g- raw image 1 (Input and IP N3).tif
- Figure 6- source data/Fig 6b- KIF13B intensity ratio.csv
- __MACOSX/Figure 6- source data/._Fig 6b- KIF13B intensity ratio.csv
- Figure 6- source data/Fig 6e- KIF5B intensity ratio.csv
- __MACOSX/Figure 6- source data/._Fig 6e- KIF5B intensity ratio.csv
- Figure 6- source data/Fig 6h - KIF13B coIP.csv
- __MACOSX/Figure 6- source data/._Fig 6h - KIF13B coIP.csv
- Figure 6- source data/Fig 6f- KIF5B area ratio.csv
- __MACOSX/Figure 6- source data/._Fig 6f- KIF5B area ratio.csv
- Figure 6- source data/Figure 6g- raw image 2 (Re-blotted inputs).tif
- __MACOSX/Figure 6- source data/._Figure 6g- raw image 2 (Re-blotted inputs).tif
- Figure 6- source data/Fig 6c- KIF13B area ratio.csv
- __MACOSX/Figure 6- source data/._Fig 6c- KIF13B area ratio.csv
- Figure 6- source data/Figure 6g- labelled originals.jpg
- __MACOSX/Figure 6- source data/._Figure 6g- labelled originals.jpg
