# Supplementary material for: Rab10 regulates the sorting of internalised TrkB for retrograde axonal transport
Source: eLife. 2023 Mar 10;12:e81532. doi: 10.7554/eLife.81532 (PMC10005780; doi:10.7554/eLife.81532)
Supplement: Figure 7—source data 1. [file elife-81532-fig7-data1.zip]

Archive with 6 entries (5 files):
- Figure 7- source data/
- __MACOSX/._Figure 7- source data
- Figure 7- source data/Fig 7e- Recycling of TrkB in axons.csv
- __MACOSX/Figure 7- source data/._Fig 7e- Recycling of TrkB in axons.csv
- Figure 7- source data/Fig 7e- Co-localisation TrkB and Rab5.csv
- __MACOSX/Figure 7- source data/._Fig 7e- Co-localisation TrkB and Rab5.csv
