# Supplementary material for: Rab10 regulates the sorting of internalised TrkB for retrograde axonal transport
Source: eLife. 2023 Mar 10;12:e81532. doi: 10.7554/eLife.81532 (PMC10005780; doi:10.7554/eLife.81532)
Supplement: Figure 7—source data 1. [file elife-81532-fig7-data1.zip › Figure 7- source data/Fig 7e- Recycling of TrkB in axons.csv]

EGFP	Rab10DN
1.016986	0.569342
1.210050	0.528414
1.063319	0.737064
1.092716	0.341665
1.094755	0.499583
1.194058	0.779975
1.171929	0.446729
1.248240	1.041717
0.556402	0.520912
1.197100	1.346820
0.556402	1.547859
1.197100
0.808126	1.634148
0.937143	1.283449
0.976643	1.513694
1.066654	1.226584
0.931608	1.251623
0.909564	1.228982
0.628598	0.336772
0.594885	0.741558
0.881079	0.889751
1.617540	0.680396
0.881079	0.896020
1.617540	1.742179
0.956798	1.117619
0.988455	1.212934
1.140130	0.667709
1.001954	0.837153
1.167837	0.965368
1.603898	0.596105
0.750389	1.116874
0.931882	0.835559
0.764820	0.912936
1.158381	1.696457
	0.798402
	0.978934
