# Supplementary material for: Rab10 regulates the sorting of internalised TrkB for retrograde axonal transport
Source: eLife. 2023 Mar 10;12:e81532. doi: 10.7554/eLife.81532 (PMC10005780; doi:10.7554/eLife.81532)
Supplement: Figure 7—source data 1. [file elife-81532-fig7-data1.zip › Figure 7- source data/Fig 7e- Co-localisation TrkB and Rab5.csv]

	significant CDA	significant CDA	significant CDA	significant CDA	significant CDA	significant CDA	significant CDA	significant CDA	significant CDA	significant CDA	significant CDA	significant CDA	significant CDA	significant CDA	significant CDA	significant CDA	significant CDA	significant CDA	significant CDA	significant CDA	significant CDA	significant CDA	significant CDA	significant CDA	significant CDA	significant CDA	significant CDA	significant CDA	significant CDA	significant CDA	significant CDA	significant CDA	significant CDA	significant CDA	significant CDA	significant CDA	significant CDA	significant CDA	significant CDA	significant CDA	significant CDA	significant CDA	significant CDA	significant CDA	significant CDA	significant CDA	significant CDA	significant CDA	significant CDA
EGFP	0.1655	0.3538	0.1619	0.2287
Rab10DN	0.4700	0.1748	0.2657	0.0852	0.2748	0.2990	0.2913	0.4196	0.1940	0.3685
[truncated: 91 more columns]
